# Supplementary material for: Process Control Monitor (PCM) for Simultaneous Determination of the Piezoelectric Coefficients d31 and d33 of AlN and AlScN Thin Films
Source: Micromachines (Basel). 2022 Apr 7;13(4):581. doi: 10.3390/mi13040581 (PMC9030765; doi:10.3390/mi13040581)
Supplement: Supplementary file 1 [file micromachines-13-00581-s001.zip]

Archive with 1 entries (1 files):
- micromachines-1644013-supplementary.pdf
